# Supplementary material for: Three new species and reassessment of the rare Neotropical ant genus Leptanilloides (Hymenoptera, Formicidae, Leptanilloidinae)
Source: Zookeys. 2011 Oct 5;(133):19–48. doi: 10.3897/zookeys.133.1479 (PMC3208428; doi:10.3897/zookeys.133.1479)
Supplement: XML Treatment for Leptanilloides gracilis [file zookeys.133.1479-treatment3.xml]

<!DOCTYPE tp:taxon-treatment
  PUBLIC "-//TaxonX//DTD Taxonomic Treatment Publishing DTD v0 20100105//EN" "tax-treatment-NSO.dtd">
<tp:taxon-treatment xmlns:tp="http://www.plazi.org/taxpub"><tp:treatment-meta><mixed-citation publication-type="journal"><person-group><name><surname>Borowiec</surname><given-names>Marek L.</given-names></name><name><surname>Longino</surname><given-names>John T.</given-names></name></person-group><article-title>Three new species and reassessment of the rare Neotropical ant genus <italic>Leptanilloides</italic> (Hymenoptera, Formicidae, Leptanilloidinae)</article-title><source>Zookeys</source><day>5</day><month>10</month><year>2011</year><volume>2011</volume><issue>133</issue><fpage>19</fpage><lpage>48</lpage><pub-id pub-id-type="doi">10.3897/zookeys.133.1479</pub-id></mixed-citation></tp:treatment-meta><tp:nomenclature><tp:taxon-name>
                            <tp:taxon-name-part taxon-name-part-type="genus">Leptanilloides</tp:taxon-name-part>
                            <tp:taxon-name-part taxon-name-part-type="species">gracilis</tp:taxon-name-part>
                        <object-id xmlns:xlink="http://www.w3.org/1999/xlink" xlink:type="simple">urn:lsid:zoobank.org:act:9D7C6CE3-5E0D-4D2B-B7AC-58CECD516225</object-id>
                        <object-id xmlns:xlink="http://www.w3.org/1999/xlink" xlink:type="simple">http://species-id.net/wiki/Leptanilloides_gracilis</object-id>
                        </tp:taxon-name><tp:taxon-status xmlns:xlink="http://www.w3.org/1999/xlink" xlink:type="simple">sp. n.</tp:taxon-status><xref ref-type="fig" rid="F1">Figures 1F</xref><xref ref-type="fig" rid="F2">2J</xref><xref ref-type="fig" rid="F5">5A–I</xref></tp:nomenclature><tp:treatment-sec sec-type="Type material"><title>Type material.</title><p> Holotype worker: MEXICO, <italic>Chiapas</italic>: Sierra Morena, <named-content xmlns:xlink="http://www.w3.org/1999/xlink" content-type="dwc:verbatimCoordinates" xlink:type="simple">16.15224°, −93.60068°</named-content> ±50m, 1330m, 12 May 2008 (Project LLAMA Wa-A-01-2-22) [unique specimen identifier CASENT0234574] [MCZC]. Paratype workers: 10 workers with the same data as holotype [AMNH, BMNH, CASC, EAPZ, ECOSCE, FMNH, LACM, MZSP, NMNH, UCDC, UVGC].</p><p><italic>Non-type material examined</italic>: workers: MEXICO, <italic>Chiapas</italic>: Sierra Morena, <named-content xmlns:xlink="http://www.w3.org/1999/xlink" content-type="dwc:verbatimCoordinates" xlink:type="simple">16.15971°, −93.60512°</named-content> ±50m, 1360m, 12 May 2008 (Project LLAMA Wa-A-01-1-24);<!--PageBreak--> workers: GUATEMALA, <italic>Suchitepéquez</italic>: 4km S Vol. Atitlán, <named-content xmlns:xlink="http://www.w3.org/1999/xlink" content-type="dwc:verbatimCoordinates" xlink:type="simple">14.55288°, −91.19316°</named-content> ±50m, 1750m, 15 June 2009 (Project LLAMA, Wa-B-09-2-43).</p><p><italic>Worker measurements</italic> (<italic>holotype</italic>): HW 0.25, HL 0.33, SL 0.15, MH 0.15, ML 0.44, PrW 0.17, PW 0.10, PL 0.13, AIIIW 0.15, AIIIL 0.12, AIVW 0.24, AIVL 0.19, FFeW 0.07, FFeL 0.19, HFeL 0.18, HTiL 0.21, CI 77, PI 76, MI 34.</p><p><italic>Worker measurements</italic> (<italic>11 measured</italic>): HW 0.23–0.25, HL 0.31–0.33, SL 0.14–0.15, MH 0.12–0.15, ML 0.40–0.44, PrW 0.14–0.17, PW 0.09–0.10, PL 0.12–0.14, AIIIW 0.12–0.15, AIIIL 0.11–0.13, AIVW 0.21–0.24, AIVL 0.16–0.19, FFeW 0.06–0.07, FFeL 0.17–0.19, HFeL 0.17–0.19, HTiL 0.20–0.21, CI 70–81, PI 69–79, MI 29–34.</p></tp:treatment-sec><tp:treatment-sec sec-type="Diagnosis"><title>Diagnosis.</title><p> Worker relatively slender and small compared to most species in the genus, promesonotal connection complete and articulated, abdominal segment III large relative to petiole, lateroclypeal tooth present, sculpturing moderate, parafrontal ridge present, flange overhanging metapleural gland opening pointed posteriorly. <italic><tp:taxon-name>Leptanilloides gracilis</tp:taxon-name></italic> is unique in the modified petiolar spiracle, opening to a conspicuous pit larger in diameter than propodeal spiracle opening (<xref ref-type="fig" rid="F3">Figure 3G</xref>), maxillary palpus with only one segment and mid and hind tibia with two simple spurs. In general habitus and size it is most similar to <italic><tp:taxon-name>Leptanilloides femoralis</tp:taxon-name></italic> but can be distinguished (in addition to traits mentioned above) by the pointed flange over the metapleural gland (blunt in <italic><tp:taxon-name>Leptanilloides femoralis</tp:taxon-name></italic>)<!--PageBreak--> and relatively slender femur. Both <italic><tp:taxon-name>Leptanilloides gracilis</tp:taxon-name></italic> and <italic><tp:taxon-name>Leptanilloides femoralis</tp:taxon-name></italic> are similar to <italic><tp:taxon-name>Leptanilloides biconstricta</tp:taxon-name></italic> from Bolivia and <italic><tp:taxon-name>Leptanilloides improvisa</tp:taxon-name></italic> from Ecuador, but can be distinguished by the distinctly bulging sternite of the petiole, with the bulge most prominent medially (versus indistinctly broadened anteriorly in <italic><tp:taxon-name>Leptanilloides biconstricta</tp:taxon-name></italic> and <italic><tp:taxon-name>Leptanilloides improvisa</tp:taxon-name></italic>).</p></tp:treatment-sec><tp:treatment-sec sec-type="Worker description"><title>Worker description.</title><p> With characters of <italic><tp:taxon-name>Leptanilloides</tp:taxon-name></italic> (see Diagnosis of <italic><tp:taxon-name>Leptanilloides</tp:taxon-name></italic> based on worker caste, above). Head elongate and rectangular with lateral margins nearly straight and parallel. Posterior corners rounded and posterior border concave. Parafrontal ridge distinct. Clypeus laterally with blunt tooth distinctly pointing outwards. Mandible short, masticatory margin with small teeth and basal margin crenulate. Basal and masticatory margins distinct, but separated by a rounded angle. Maxillary palp apparently fused to form one segment, although weakly constricted and similar in length to two-segmented labial palp (in situ count). Scape short and clavate. Antennal joints submoniliform, gradually increasing in size toward apex but not forming an antennal club. Mesosoma long, slender and flattened, with a flexible promesonotal suture. Metanotal groove absent. Propodeum unarmed. Propodeal declivity very short and rounding into the dorsal face. Propodeal spiracle round, situated posteriorly on the sclerite. Metapleural gland flange conspicuous, translucent and posteriorly pointed. Femur not conspicuously enlarged, relatively slender. Mid and hind tibia each with two small and simple spurs. Metatibial gland absent. Petiolar spiracle opening to conspicuous depression, in diameter exceeding propodeal spiracle. Petiole smaller than abdominal segment III (postpetiole) in dorsal view. Petiole rectangular, uniformly wide across its length in dorsal view and with straight sides and abdominal segment III dilating posteriorly. In lateral view, petiolar tergite with differentiated anterior and posterior faces, posterior tubulated portion short. Petiolar sternite distinctly bulging medially. Abdominal sternite III evenly rounded. Metasoma long and slender. Abdominal segments IV–VI subequal in length in dorsal view and separated by strong constrictions. Pygidium small and mostly concealed by the preceding segment, U-shaped.</p><p>Head with abundant punctures with smooth interspaces on average equaling puncture diameter, except on sides where punctures sparser. Mesosoma and abdomen more finely and sparsely punctate. Laterally on mesopleuron, propodeum and petiole fine microreticulate sculpture present. Head, body and appendages with abundant, rather coarse, short and erect hairs. Body color yellowish.</p></tp:treatment-sec><tp:treatment-sec sec-type="Gyne"><title>Gyne.</title><p> Unknown.</p><fig id="F5" position="float" orientation="portrait"><label>Figure 5.</label><caption><p> <italic><tp:taxon-name>Leptanilloides gracilis</tp:taxon-name></italic>, sp. n. <bold>A–C</bold> holotype worker (CASENT0234574) <bold>A</bold> head in full-face view <bold>B</bold> body in lateral view <bold>C</bold> body in dorsal view <bold>D–I</bold> paratype worker (CASENT0234585) <bold>D</bold> head in full-face view <bold>E</bold> body in lateral view <bold>F</bold> body in dorsal view <bold>G</bold> propodeum and anterior petiole in lateral view <bold>H</bold> mesosoma in lateral view <bold>I</bold> mesosoma in dorsal view.</p></caption><graphic xmlns:xlink="http://www.w3.org/1999/xlink" xlink:href="ZooKeys-133-019-g005.jpg" position="float" orientation="portrait" xlink:type="simple"/></fig></tp:treatment-sec><tp:treatment-sec sec-type="Male"><title>Male.</title><p> See discussion under <tp:taxon-name>Leptanilloidinae</tp:taxon-name> male 1.</p></tp:treatment-sec><tp:treatment-sec sec-type="Biology"><title>Biology.</title><p> The type series was collected in second growth mesophyll cloud forest. A few dozen workers were in a single “miniWinkler” sample, which is litter sifted from a 1m<sup>2</sup> plot on the forest floor. Two additional workers were collected in a similar miniWinkler sample approximately 1 km distant. The species occurred in two of 100 miniWinkler samples taken at the site. The Guatemala collection was made under similar circumstances, in which a small series of workers occurred in one of 100 miniWinkler samples from a mature cloud forest habitat.</p></tp:treatment-sec><tp:treatment-sec sec-type="Discussion"><title>Discussion.</title><p> <italic><tp:taxon-name>Leptanilloides gracilis</tp:taxon-name></italic> is similar in general habitus to some other small species of the genus, especially <italic><tp:taxon-name>Leptanilloides femoralis</tp:taxon-name></italic>. It is unique, however, in some traits that may be<!--PageBreak--> considered autapomorphies of this species. It has the segments of the maxillary palpus fused to form one, instead of the two-segmented palpus seen in other species where the palp formula is known. The petiolar spiracle opening is situated in a conspicuous pit of diameter larger than the propodeal spiracle opening; in all other species of <italic><tp:taxon-name>Leptanilloides</tp:taxon-name></italic> the petiolar spiracle opening is simple and subequal or smaller than that of propodeal spiracle. There are two minute, simple spurs on the mid and hind tibia, while other species of the genus are known to have one simple spur on the mid tibia and a single conspicuously pectinate spur on hind tibia.</p></tp:treatment-sec><tp:treatment-sec><!--Section generated to contain objects referenced in tp:taxon-treatment.--><fig id="F1" position="float" orientation="portrait"><label>Figure 1.</label><caption><p> Scanning electron micrographs of selected characters. <bold>A–B, E</bold> <italic><tp:taxon-name>Leptanilloides nubecula</tp:taxon-name></italic> worker (CASENT0234587) <bold>A</bold> apex of hind tibia showing metatibial gland pore plate (<italic>pl</italic>) and tibial spur (<italic>s</italic>) <bold>B</bold> pore plate of metatibial gland showing pores (<italic>p</italic>) <bold>C–D</bold> <italic><tp:taxon-name>Leptanilloides erinys</tp:taxon-name></italic> worker (CASENT0234584) <bold>C</bold> apex of hind tibia showing metatibial gland pore plate (<italic>pl</italic>) and tibial spur (<italic>s</italic>) <bold>D</bold> pore plate (<italic>pl</italic>) of metatibial gland magnified <bold>E</bold> pronotum (<italic>prn</italic>) and mesonotum (<italic>msn</italic>) in dorsal view showing partly fused promesonotal connection <bold>F</bold> <italic><tp:taxon-name>Leptanilloides gracilis</tp:taxon-name></italic> (CASENT0234585) pronotum (<italic>prn</italic>) and mesonotum (<italic>msn</italic>) in dorsal view showing complete promesonotal connection.</p></caption><graphic xmlns:xlink="http://www.w3.org/1999/xlink" xlink:href="ZooKeys-133-019-g001.jpg" position="float" orientation="portrait" xlink:type="simple"/></fig><fig id="F2" position="float" orientation="portrait"><label>Figure 2.</label><caption><p> <bold>A–D</bold> lateral view focusing on propodeum, petiole and abdominal segment III <bold>A</bold> <italic><tp:taxon-name>Leptanilloides nomada</tp:taxon-name></italic> worker (CASENT0234620) <bold>B</bold> <italic><tp:taxon-name>Leptanilloides improvisa</tp:taxon-name></italic> holotype worker (MCZ type 35284) <bold>C</bold> <italic><tp:taxon-name>Leptanilloides femoralis</tp:taxon-name></italic> holotype worker (CASENT0106180) <bold>D</bold> <italic><tp:taxon-name>Leptanilloides biconstricta</tp:taxon-name></italic> paralectotype worker (NMNH type 25705) <bold>E–G</bold> head in full-face view <bold>E</bold> <italic><tp:taxon-name>Leptanilloides nomada</tp:taxon-name></italic> worker (CASENT0234620) <bold>F</bold> <italic><tp:taxon-name>Leptanilloides legionaria</tp:taxon-name></italic> worker (CASENT0234619) <bold>G</bold> <italic><tp:taxon-name>Leptanilloides sculpturata</tp:taxon-name></italic> holotype worker (USNM ENT 00533059) <bold>H, I</bold> ventrolateral view of head capsule focusing on hypostoma <bold>H</bold> <italic><tp:taxon-name>Leptanilloides nubecula</tp:taxon-name></italic> worker (CASENT0234621) <bold>I</bold> <italic><tp:taxon-name>Leptanilloides mckennae</tp:taxon-name></italic> paratype worker (INBIOCRI001281144) <bold>J</bold> hind leg of <italic><tp:taxon-name>Leptanilloides gracilis</tp:taxon-name></italic> worker (CASENT0612940).</p></caption><graphic xmlns:xlink="http://www.w3.org/1999/xlink" xlink:href="ZooKeys-133-019-g002.jpg" position="float" orientation="portrait" xlink:type="simple"/></fig><fig id="F3" position="float" orientation="portrait"><label>Figure 3.</label><caption><p> <italic><tp:taxon-name>Leptanilloides erinys</tp:taxon-name></italic>, new species <bold>A–C</bold> paratype gyne (CASENT0234616) <bold>A</bold> head in full-face view, B: body in lateral view <bold>C</bold> body in dorsal view. <bold>D–F</bold> paratype worker (CASENT0234596) <bold>D</bold> head in full-face view <bold>E</bold> body in lateral view <bold>F</bold> body in dorsal view <bold>G–L</bold> paratype worker (CASENT0234584) <bold>G</bold> head in full-face view <bold>H</bold> body in lateral view <bold>I</bold> body in dorsal view <bold>J</bold> propodeum and anterior petiole in lateral view <bold>K</bold> mesosoma in lateral view <bold>L</bold> mesosoma in dorsal view.</p></caption><graphic xmlns:xlink="http://www.w3.org/1999/xlink" xlink:href="ZooKeys-133-019-g003.jpg" position="float" orientation="portrait" xlink:type="simple"/></fig></tp:treatment-sec></tp:taxon-treatment>
